# Supplementary material for: Gut Microbiota Serves a Predictable Outcome of Short-Term Low-Carbohydrate Diet (LCD) Intervention for Patients with Obesity
Source: Microbiol Spectr. 2021 Sep 15;9(2):e00223-21. doi: 10.1128/Spectrum.00223-21 (PMC8557869; doi:10.1128/Spectrum.00223-21)
Supplement: SUPPLEMENTAL FILE 1 — Supplemental material. Download Spectrum.00223-21-s0001.xlsx, XLSX file, 0.01 MB [file spectrum.00223-21-s0001.xlsx]

## Sheet: Contents
Contents
Supplementary Table S1A	Mean proportions of carbohydrate in ND group and LCD group
Supplementary Table S1B	Mean energy intake calculated from food conversion in ND group and LCD group
Supplementary Table S1C	Clinical characteristics at baseline stage v.s. end stage in ND group and LCD group
Supplementary Table S1D	Changes in clinical characteristics in ND group and LCD group.
Supplementary Table S1E	List of genus information
Supplementary Table S1F	Baseline clinical characteristics between LCD_MG and LCD_DG
Supplementary Table S1G	Baseline clinical characteristics between ND_MG and ND_DG.
Supplementary Table S1H	Changes in clinical characteristics between LCD_MG and LCD_DG
Supplementary Table S1I	Clinical characteristics at baseline stage v.s. end stage in LCD_MG and LCD_DG
Supplementary Table S1J	Changes in clinical characteristics between ND_MG and ND_DG
Supplementary Table S1K	Clinical characteristics at baseline stage v.s. end stage in ND_MG and ND_DG
Supplementary Table S1L	Mean energy intake calculated from food conversion in LCD_MG and LCD_DG
Supplementary Table S1M	Mean proportions of carbohydrate in LCD_MG and LCD_DG
Supplementary Table S1N	Mean proportions of fat in LCD_MG and LCD_DG
Supplementary Table S1O	Mean proportions of protein in LCD_MG and LCD_DG
Supplementary Table S1P	Mean energy intake calculated from food conversion in ND_MG and ND_DG
Supplementary Table S1Q	Mean proportions of carbohydrate in ND_MG and ND_DG
Supplementary Table S1R	The Components of the Nutrition Food Bar

## Sheet: S1A
Supplementary Table S1A. Mean proportions[%] of carbohydrate in ND group and LCD group
	ND (n=25)	LCD (n=26)	P-Value
week1_1	50.75(±9.77)	15.89(±2.10)	＜0.001
week1_2	49.55(±9.86)	15.20(±7.12)	＜0.001
week1_3	51.45(±9.20)	16.48(±3.74)	＜0.001
week2_1	53.13(±7.29)	17.69(±4.16)	＜0.001
week2_2	49.93(±14.09)	15.55(±2.84)	＜0.001
week2_3	47.32(±14.65)	16.25(±3.28)	＜0.001
week3_1	54.84(±8.85)	16.68(±3.36)	＜0.001
week3_2	51.96(±4.82)	16.93(±3.74)	＜0.001
week3_3	47.07(±8.50)	17.10(±3.52)	＜0.001
week4_1	48.57(±8.66)	16.74(±4.37)	＜0.001
week4_2	50.48(±8.46)	15.83(±3.69)	＜0.001
week4_3	49.97(±7.42)	16.04(±3.26)	＜0.001
week5_1	50.30(±8.24)	15.78(±2.96)	＜0.001
week5_2	52.25(±9.43)	16.58(±4.01)	＜0.001
week5_3	47.40(±8.05)	15.17(±2.47)	＜0.001
week6_1	50.94(±9.20)	17.32(±4.45)	＜0.001
week6_2	49.16(±8.40)	16.34(±2.94)	＜0.001
week6_3	47.37(±5.60)	17.51(±4.04)	＜0.001
week7_1	52.79(±8.70)	16.77(±4.23)	＜0.001
week7_2	50.49(±9.41)	16.05(±2.61)	＜0.001
week7_3	46.11(±9.01)	16.25(±2.40)	＜0.001
week8_1	50.77(±11.75)	15.92(±2.82)	＜0.001
week8_2	51.17(±10.41)	16.18(±3.83)	＜0.001
week8_3	47.80(±8.63)	16.27(±2.47)	＜0.001
week9_1	51.03(±7.30）	17.35(±3.13)	＜0.001
week9_2	50.97(±9.08)	15.89(±2.07)	＜0.001
week9_3	49.82(±7.95)	16.39(±2.49)	＜0.001
week10_1	51.41(±10.09)	16.07(±3.27)	＜0.001
week10_2	47.26(±9.53)	15.61(±3.03)	＜0.001
week10_3	49.46(±8.93)	16.46(±4.17)	＜0.001
week11_1	49.42(±7.21)	16.11(±3.18)	＜0.001
week11_2	45.46(±12.53)	17.41(±3.13)	＜0.001
week11_3	46.37(±10.48)	15.71(±3.13)	＜0.001
week12_1	44.29(±9.80)	15.51(±2.86)	＜0.001
week12_2	47.39(±9.42)	16.11(±3.28)	＜0.001
week12_3	46.06(±9.11)	16.98(±5.65)	＜0.001

## Sheet: S1B
Supplementary Table S1B. Mean energy intake [kcal d-1] calculated from food conversion in ND group and LCD group
	ND (n=25)	LCD (n=26)	P-Value
week1_1	1848.04(±399.79)	1396.62(±259.07)	0.001
week1_2	1900.29(±405.62)	1479.99(±213.64)	0.001
week1_3	1959.49(±467.38)	1447.98(±164.84)	0.001
week2_1	1841.52(±411.74)	1433.45(±182.49)	0.001
week2_2	1975.56(±589.34)	1568.61(±213.49)	0.015
week2_3	1854.65(±363.52)	1539.07(±221.07)	0.008
week3_1	1848.99(±426.84)	1458.25(±184.81)	0.002
week3_2	1864.08(±429.75)	1487.68(±224.57)	0.005
week3_3	1879.49(±420.55)	1544.58(±232.32)	0.016
week4_1	1799.55(±373.36)	1470.87(±161.50)	0.004
week4_2	1615.54(±405.23)	1416.08(±146.18)	0.072
week4_3	1827.58(±365.02)	1437.13(±188.56)	0.002
week5_1	1824.45(±413.51)	1527.20(±236.58)	0.024
week5_2	1746.98(±374.42)	1476.88(±133.59）	0.012
week5_3	1950.24(±558.62)	1501.08(±244.06)	0.013
week6_1	1760.67(±475.30)	1532.14(±250.61)	0.099
week6_2	1732.39(±514.70)	1470.24(±213.83)	0.086
week6_3	1872.42(±433.38)	1506.49(±210.73)	0.011
week7_1	1887.03(±492.50）	1479.50(±197.97)	0.005
week7_2	1787.47(±751.58)	1454.94(±215.10)	0.121
week7_3	1888.51(±642.68)	1428.23(±153.24)	0.012
week8_1	1854.59(±471.80)	1462.13(±223.71)	0.006
week8_2	1712.93(±528.91)	1462.27(±153.65)	0.078
week8_3	1892.35(±451.36)	1449.53(±207.98)	0.004
week9_1	1788.08(±493.34)	1463.25(±161.17)	0.019
week9_2	1826.90(±446.75)	1488.20(±216.81)	0.018
week9_3	1837.41(±434.35)	1473.14(±204.12)	0.011
week10_1	1820.74(±388.37)	1455.52(±159.02)	0.004
week10_2	1832.36(±363.38)	1519.53(±258.58)	0.014
week10_3	1880.57(±338.29)	1458.86(±141.13)	＜0.001
week11_1	1729.49(±343.93)	1391.82(±146.37)	0.001
week11_2	1792.69(±517.24)	1346.92(±169.14)	0.003
week11_3	1925.14(±396.06)	1464.63(±228.40)	0.001
week12_1	1836.28(±610.06)	1425.35(±233.09)	0.019
week12_2	1910.40(±497.27)	1436.52(±176.12)	0.002
week12_3	1773.32(±301.33)	1535.31(±229.45)	0.030

## Sheet: S1C
Supplementary Table S1C.Clinical characteristics at baseline stage v.s. end stage in ND group and LCD group
	ND (n=25)			LCD (n=26)
	Baseline stage	End stage	P-Value	Baseline stage	End stage	P-Value
Female/male	16/9			22/4
Age [year]	35.8(±8.27)			36.48(±8.86)
BMI [kg m-2]	28.61(±2.04)	27.79(±2.24)	<0.001	30.44(±3.38)	28.29(±3.52)	<0.001
BMR [kcal]	1497.41(±202.64)	1469.86(±202.60)	<0.001	1494.70(±172.32)	1424.48(±168.93)	<0.001
Waist [cm]	90.98(±8.22)	89.26(±8.17)	0.003	94.28(±9.69)	89.22(±9.64)	<0.001
WHR [ratio]	0.87(±0.05)	0.86（±0.05）	0.031	0.90(±0.05)	0.87(±0.05)	<0.001
BFR [%]	33.18(±4.16)	32.16(±4.75)	0.001	36.53(±5.10)	34.22(±5.82)	<0.001
VFA [cm2]	104.90(±25.98）	97.93(±23.71）	0.001	122.00(±37.60)	104.22(±38.60）	<0.001
LBM [kg]	50.17(±9.97)	50.24(±9.26)	0.932	50.38(±8.39)	48.25(±7.89)	<0.001
FPG [mg dL-1]	92.61(±10.39)	92.33(±10.29)	0.759	90.95(±9.10)	89.69(±12.22)	0.503
HOMA-IR	4.14(±3.56)	3.17(±1.70)	0.232	3.58(±1.75)	2.77(±1.47)	0.044
Insulin [mIU L-1]	17.00(±13.77)	12.90(±6.65)	0.165	15.91(±7.45)	12.26(±5.10)	0.028
TG [mg dL-1]	138.62(±89.42)	118.62(±52.81)	0.207	111.75(±30.84)	80.55(±24.22)	<0.001
T_Chol [mg dL-1]	189.59(±40.46)	178.35(±36.32)	0.010	185.62(±29.53)	192.71(±34.01)	0.386
HDL-C [mg dL-1]	47.32(±8.27)	46.26(±7.99)	0.533	48.91(±12.11)	48.59(±12.03)	0.807
LDL-C [mg dL-1]	116.96(±35.61)	115.90(±27.92)	0.759	115.78(±25.55)	121.89(±40.23)	0.360
ALT [IU L-1]	24.64(±21.22)	19.04(±12.27)	0.100	22(±10.28)	16.73(±8.52)	0.003
AST [IU L-1]	20.51(±10.11)	18.81(±7.61)	0.058	19.46(±7.80)	15.87(±5.16)	<0.001
Urea [mg dL-1]	13.46(±2.05)	13.49(±3.64)	0.977	13.23(±3.09)	15.24(±4.25)	0.031
Cr [mg dL-1]	0.79(±0.21)	0.78(±0.20)	0.704	0.77(±0.14)	5.32(±1.48)	0.029
UA [mg dL-1]	6.54(±1.72)	6.51(±1.62)	0.897	6.23(±1.76)	5.32(±1.48)	0.001

## Sheet: S1D
Supplementary Table S1D. Changes in clinical characteristics in ND group and LCD group.
	ND (n=25)	LCD (n=26)	p-Value
Female/male	16/9	22/4
Age [year]	35.8(±8.27)	36.48(±8.86)	0.745
BMI [kg m-2]	-0.81(±0.69)	-2.15(±1.24)	<0.001
BMR [kcal]	-27.55(±23.31)	-70.22(±42.50)	<0.001
Waist [cm]	-1.68(±2.67)	-5.06(±3.28)	<0.001
WHR [ratio]	-0.01(±0.02)	-0.03(±0.02)	0.003
BFR [%]	-1.06(±1.33)	-2.31(±1.85)	0.009
VFA [cm2]	-6.55(±8.68）	-17.78(±12.97)	0.001
LBM [kg]	-0.07(±3.96)	-2.12(±1.44)	0.011
FPG [mg dL-1]	-0.56(±8.51)	-1.26(±9.27)	0.791
HOMA-IR	-0.97(±3.60)	-0.82(±1.92)	0.857
Insulin [mIU L-1]	-3.93(±13.41)	-3.64(±7.81)	0.927
TG [mg dL-1]	-20.45(±77.22)	-31.20(±23.96)	0.526
T_Chol [mg dL-1]	-11.24(±19.76)	7.09(±39.31)	0.049
HDL-C [mg dL-1]	-0.76(±5.72)	-0.32(±6.38)	0.808
LDL-C [mg dL-1]	-1.81(±28.06)	6.11(±32.07)	0.373
ALT [IU L-1]	-6.44(±16.66)	-5.49(±7.95)	0.806
AST [IU L-1]	-1.96(±4.33)	-3.74(±4.13)	0.171
Urea [mg dL-1]	0.02(±3.85)	2.01(±4.40)	0.108
Cr [mg dL-1]	-0.01(±0.09)	-0.04(±0.08)	0.226
UA [mg dL-1]	-0.03(±0.94)	-0.80(±1.01)	0.008

## Sheet: S1E
Supplementary Table S1E. List of genus information
	ID	tax
1	V1	Unassigned;Other;Other;Other;Other;Other
2	V2	k__Bacteria;p__Actinobacteria;c__Actinobacteria;o__Actinomycetales;f__Actinomycetaceae;g__Actinomyces
3	V3	k__Bacteria;p__Actinobacteria;c__Actinobacteria;o__Actinomycetales;f__Corynebacteriaceae;g__Corynebacterium
4	V4	k__Bacteria;p__Actinobacteria;c__Actinobacteria;o__Actinomycetales;f__Microbacteriaceae;g__Clavibacter
5	V5	k__Bacteria;p__Actinobacteria;c__Actinobacteria;o__Actinomycetales;f__Micrococcaceae;g__
6	V6	k__Bacteria;p__Actinobacteria;c__Actinobacteria;o__Actinomycetales;f__Micrococcaceae;g__Rothia
7	V7	k__Bacteria;p__Actinobacteria;c__Actinobacteria;o__Bifidobacteriales;f__Bifidobacteriaceae;g__Bifidobacterium
8	V8	k__Bacteria;p__Actinobacteria;c__Coriobacteriia;o__Coriobacteriales;f__Coriobacteriaceae;g__
9	V9	k__Bacteria;p__Actinobacteria;c__Coriobacteriia;o__Coriobacteriales;f__Coriobacteriaceae;g__Adlercreutzia
10	V10	k__Bacteria;p__Actinobacteria;c__Coriobacteriia;o__Coriobacteriales;f__Coriobacteriaceae;g__Atopobium
11	V11	k__Bacteria;p__Actinobacteria;c__Coriobacteriia;o__Coriobacteriales;f__Coriobacteriaceae;g__Collinsella
12	V12	k__Bacteria;p__Actinobacteria;c__Coriobacteriia;o__Coriobacteriales;f__Coriobacteriaceae;g__Eggerthella
13	V13	k__Bacteria;p__Actinobacteria;c__Coriobacteriia;o__Coriobacteriales;f__Coriobacteriaceae;g__Slackia
14	V14	k__Bacteria;p__Bacteroidetes;c__Bacteroidia;o__Bacteroidales;f__;g__
15	V15	k__Bacteria;p__Bacteroidetes;c__Bacteroidia;o__Bacteroidales;f__Bacteroidaceae;g__Bacteroides
16	V16	k__Bacteria;p__Bacteroidetes;c__Bacteroidia;o__Bacteroidales;f__Porphyromonadaceae;g__Parabacteroides
17	V17	k__Bacteria;p__Bacteroidetes;c__Bacteroidia;o__Bacteroidales;f__Porphyromonadaceae;g__Porphyromonas
18	V18	k__Bacteria;p__Bacteroidetes;c__Bacteroidia;o__Bacteroidales;f__Prevotellaceae;g__Prevotella
19	V19	k__Bacteria;p__Bacteroidetes;c__Bacteroidia;o__Bacteroidales;f__Rikenellaceae;Other
20	V20	k__Bacteria;p__Bacteroidetes;c__Bacteroidia;o__Bacteroidales;f__Rikenellaceae;g__
21	V21	k__Bacteria;p__Bacteroidetes;c__Bacteroidia;o__Bacteroidales;f__S24-7;g__
22	V22	k__Bacteria;p__Bacteroidetes;c__Bacteroidia;o__Bacteroidales;f__[Barnesiellaceae];g__
23	V23	k__Bacteria;p__Bacteroidetes;c__Bacteroidia;o__Bacteroidales;f__[Odoribacteraceae];g__Butyricimonas
24	V24	k__Bacteria;p__Bacteroidetes;c__Bacteroidia;o__Bacteroidales;f__[Odoribacteraceae];g__Odoribacter
25	V25	k__Bacteria;p__Bacteroidetes;c__Bacteroidia;o__Bacteroidales;f__[Paraprevotellaceae];g__
26	V26	k__Bacteria;p__Bacteroidetes;c__Bacteroidia;o__Bacteroidales;f__[Paraprevotellaceae];g__Paraprevotella
27	V27	k__Bacteria;p__Bacteroidetes;c__Bacteroidia;o__Bacteroidales;f__[Paraprevotellaceae];g__[Prevotella]
28	V28	k__Bacteria;p__Bacteroidetes;c__Flavobacteriia;o__Flavobacteriales;f__Cryomorphaceae;g__Fluviicola
29	V29	k__Bacteria;p__Bacteroidetes;c__Flavobacteriia;o__Flavobacteriales;f__Flavobacteriaceae;g__Myroides
30	V30	k__Bacteria;p__Bacteroidetes;c__Flavobacteriia;o__Flavobacteriales;f__[Weeksellaceae];g__
31	V31	k__Bacteria;p__Bacteroidetes;c__Flavobacteriia;o__Flavobacteriales;f__[Weeksellaceae];g__Chryseobacterium
32	V32	k__Bacteria;p__Bacteroidetes;c__Flavobacteriia;o__Flavobacteriales;f__[Weeksellaceae];g__Elizabethkingia
33	V33	k__Bacteria;p__Bacteroidetes;c__Sphingobacteriia;o__Sphingobacteriales;f__;g__
34	V34	k__Bacteria;p__Bacteroidetes;c__Sphingobacteriia;o__Sphingobacteriales;f__Sphingobacteriaceae;g__Pedobacter
35	V35	k__Bacteria;p__Bacteroidetes;c__Sphingobacteriia;o__Sphingobacteriales;f__Sphingobacteriaceae;g__Sphingobacterium
36	V36	k__Bacteria;p__Bacteroidetes;c__[Saprospirae];o__[Saprospirales];f__Chitinophagaceae;g__
37	V37	k__Bacteria;p__Bacteroidetes;c__[Saprospirae];o__[Saprospirales];f__Chitinophagaceae;g__Sediminibacterium
38	V38	k__Bacteria;p__Bacteroidetes;c__[Saprospirae];o__[Saprospirales];f__Saprospiraceae;g__Haliscomenobacter
39	V39	k__Bacteria;p__Chlamydiae;c__Chlamydiia;o__Chlamydiales;f__;g__
40	V40	k__Bacteria;p__Chlamydiae;c__Chlamydiia;o__Chlamydiales;f__Chlamydiaceae;g__Chlamydia
41	V41	k__Bacteria;p__Cyanobacteria;c__4C0d-2;o__YS2;f__;g__
42	V42	k__Bacteria;p__Cyanobacteria;c__Chloroplast;o__Streptophyta;f__;g__
43	V43	k__Bacteria;p__Firmicutes;c__Bacilli;o__Bacillales;f__Bacillaceae;g__Bacillus
44	V44	k__Bacteria;p__Firmicutes;c__Bacilli;o__Bacillales;f__Paenibacillaceae;g__Brevibacillus
45	V45	k__Bacteria;p__Firmicutes;c__Bacilli;o__Bacillales;f__Paenibacillaceae;g__Paenibacillus
46	V46	k__Bacteria;p__Firmicutes;c__Bacilli;o__Bacillales;f__Planococcaceae;Other
47	V47	k__Bacteria;p__Firmicutes;c__Bacilli;o__Gemellales;f__Gemellaceae;g__
48	V48	k__Bacteria;p__Firmicutes;c__Bacilli;o__Gemellales;f__Gemellaceae;g__Gemella
49	V49	k__Bacteria;p__Firmicutes;c__Bacilli;o__Lactobacillales;Other;Other
50	V50	k__Bacteria;p__Firmicutes;c__Bacilli;o__Lactobacillales;f__;g__
51	V51	k__Bacteria;p__Firmicutes;c__Bacilli;o__Lactobacillales;f__Aerococcaceae;Other
52	V52	k__Bacteria;p__Firmicutes;c__Bacilli;o__Lactobacillales;f__Carnobacteriaceae;Other
53	V53	k__Bacteria;p__Firmicutes;c__Bacilli;o__Lactobacillales;f__Carnobacteriaceae;g__Granulicatella
54	V54	k__Bacteria;p__Firmicutes;c__Bacilli;o__Lactobacillales;f__Enterococcaceae;Other
55	V55	k__Bacteria;p__Firmicutes;c__Bacilli;o__Lactobacillales;f__Enterococcaceae;g__Enterococcus
56	V56	k__Bacteria;p__Firmicutes;c__Bacilli;o__Lactobacillales;f__Lactobacillaceae;g__
57	V57	k__Bacteria;p__Firmicutes;c__Bacilli;o__Lactobacillales;f__Lactobacillaceae;g__Lactobacillus
58	V58	k__Bacteria;p__Firmicutes;c__Bacilli;o__Lactobacillales;f__Leuconostocaceae;g__
59	V59	k__Bacteria;p__Firmicutes;c__Bacilli;o__Lactobacillales;f__Leuconostocaceae;g__Leuconostoc
60	V60	k__Bacteria;p__Firmicutes;c__Bacilli;o__Lactobacillales;f__Streptococcaceae;g__Lactococcus
61	V61	k__Bacteria;p__Firmicutes;c__Bacilli;o__Lactobacillales;f__Streptococcaceae;g__Streptococcus
62	V62	k__Bacteria;p__Firmicutes;c__Bacilli;o__Turicibacterales;f__Turicibacteraceae;g__Turicibacter
63	V63	k__Bacteria;p__Firmicutes;c__Clostridia;o__Clostridiales;Other;Other
64	V64	k__Bacteria;p__Firmicutes;c__Clostridia;o__Clostridiales;f__;g__
65	V65	k__Bacteria;p__Firmicutes;c__Clostridia;o__Clostridiales;f__Christensenellaceae;g__
66	V66	k__Bacteria;p__Firmicutes;c__Clostridia;o__Clostridiales;f__Christensenellaceae;g__Christensenella
67	V67	k__Bacteria;p__Firmicutes;c__Clostridia;o__Clostridiales;f__Clostridiaceae;Other
68	V68	k__Bacteria;p__Firmicutes;c__Clostridia;o__Clostridiales;f__Clostridiaceae;g__
69	V69	k__Bacteria;p__Firmicutes;c__Clostridia;o__Clostridiales;f__Clostridiaceae;g__Clostridium
70	V70	k__Bacteria;p__Firmicutes;c__Clostridia;o__Clostridiales;f__Clostridiaceae;g__SMB53
71	V71	k__Bacteria;p__Firmicutes;c__Clostridia;o__Clostridiales;f__Dehalobacteriaceae;g__Dehalobacterium
72	V72	k__Bacteria;p__Firmicutes;c__Clostridia;o__Clostridiales;f__Eubacteriaceae;g__Anaerofustis
73	V73	k__Bacteria;p__Firmicutes;c__Clostridia;o__Clostridiales;f__Eubacteriaceae;g__Pseudoramibacter_Eubacterium
74	V74	k__Bacteria;p__Firmicutes;c__Clostridia;o__Clostridiales;f__Lachnospiraceae;Other
75	V75	k__Bacteria;p__Firmicutes;c__Clostridia;o__Clostridiales;f__Lachnospiraceae;g__
76	V76	k__Bacteria;p__Firmicutes;c__Clostridia;o__Clostridiales;f__Lachnospiraceae;g__Anaerostipes
77	V77	k__Bacteria;p__Firmicutes;c__Clostridia;o__Clostridiales;f__Lachnospiraceae;g__Blautia
78	V78	k__Bacteria;p__Firmicutes;c__Clostridia;o__Clostridiales;f__Lachnospiraceae;g__Coprococcus
79	V79	k__Bacteria;p__Firmicutes;c__Clostridia;o__Clostridiales;f__Lachnospiraceae;g__Dorea
80	V80	k__Bacteria;p__Firmicutes;c__Clostridia;o__Clostridiales;f__Lachnospiraceae;g__Epulopiscium
81	V81	k__Bacteria;p__Firmicutes;c__Clostridia;o__Clostridiales;f__Lachnospiraceae;g__Lachnobacterium
82	V82	k__Bacteria;p__Firmicutes;c__Clostridia;o__Clostridiales;f__Lachnospiraceae;g__Lachnospira
83	V83	k__Bacteria;p__Firmicutes;c__Clostridia;o__Clostridiales;f__Lachnospiraceae;g__Moryella
84	V84	k__Bacteria;p__Firmicutes;c__Clostridia;o__Clostridiales;f__Lachnospiraceae;g__Oribacterium
85	V85	k__Bacteria;p__Firmicutes;c__Clostridia;o__Clostridiales;f__Lachnospiraceae;g__Roseburia
86	V86	k__Bacteria;p__Firmicutes;c__Clostridia;o__Clostridiales;f__Lachnospiraceae;g__[Ruminococcus]
87	V87	k__Bacteria;p__Firmicutes;c__Clostridia;o__Clostridiales;f__Peptococcaceae;g__
88	V88	k__Bacteria;p__Firmicutes;c__Clostridia;o__Clostridiales;f__Peptococcaceae;g__Peptococcus
89	V89	k__Bacteria;p__Firmicutes;c__Clostridia;o__Clostridiales;f__Peptococcaceae;g__rc4-4
90	V90	k__Bacteria;p__Firmicutes;c__Clostridia;o__Clostridiales;f__Peptostreptococcaceae;g__
91	V91	k__Bacteria;p__Firmicutes;c__Clostridia;o__Clostridiales;f__Peptostreptococcaceae;g__Peptostreptococcus
92	V92	k__Bacteria;p__Firmicutes;c__Clostridia;o__Clostridiales;f__Ruminococcaceae;Other
93	V93	k__Bacteria;p__Firmicutes;c__Clostridia;o__Clostridiales;f__Ruminococcaceae;g__
94	V94	k__Bacteria;p__Firmicutes;c__Clostridia;o__Clostridiales;f__Ruminococcaceae;g__Anaerotruncus
95	V95	k__Bacteria;p__Firmicutes;c__Clostridia;o__Clostridiales;f__Ruminococcaceae;g__Faecalibacterium
96	V96	k__Bacteria;p__Firmicutes;c__Clostridia;o__Clostridiales;f__Ruminococcaceae;g__Oscillospira
97	V97	k__Bacteria;p__Firmicutes;c__Clostridia;o__Clostridiales;f__Ruminococcaceae;g__Ruminococcus
98	V98	k__Bacteria;p__Firmicutes;c__Clostridia;o__Clostridiales;f__Veillonellaceae;g__
99	V99	k__Bacteria;p__Firmicutes;c__Clostridia;o__Clostridiales;f__Veillonellaceae;g__Acidaminococcus
100	V100	k__Bacteria;p__Firmicutes;c__Clostridia;o__Clostridiales;f__Veillonellaceae;g__Anaerovibrio
101	V101	k__Bacteria;p__Firmicutes;c__Clostridia;o__Clostridiales;f__Veillonellaceae;g__Dialister
102	V102	k__Bacteria;p__Firmicutes;c__Clostridia;o__Clostridiales;f__Veillonellaceae;g__Megamonas
103	V103	k__Bacteria;p__Firmicutes;c__Clostridia;o__Clostridiales;f__Veillonellaceae;g__Megasphaera
104	V104	k__Bacteria;p__Firmicutes;c__Clostridia;o__Clostridiales;f__Veillonellaceae;g__Mitsuokella
105	V105	k__Bacteria;p__Firmicutes;c__Clostridia;o__Clostridiales;f__Veillonellaceae;g__Phascolarctobacterium
106	V106	k__Bacteria;p__Firmicutes;c__Clostridia;o__Clostridiales;f__Veillonellaceae;g__Succiniclasticum
107	V107	k__Bacteria;p__Firmicutes;c__Clostridia;o__Clostridiales;f__Veillonellaceae;g__Veillonella
108	V108	k__Bacteria;p__Firmicutes;c__Clostridia;o__Clostridiales;f__[Mogibacteriaceae];g__
109	V109	k__Bacteria;p__Firmicutes;c__Clostridia;o__Clostridiales;f__[Mogibacteriaceae];g__Mogibacterium
110	V110	k__Bacteria;p__Firmicutes;c__Clostridia;o__Clostridiales;f__[Tissierellaceae];g__1-68
111	V111	k__Bacteria;p__Firmicutes;c__Clostridia;o__Clostridiales;f__[Tissierellaceae];g__Anaerococcus
112	V112	k__Bacteria;p__Firmicutes;c__Clostridia;o__Clostridiales;f__[Tissierellaceae];g__Finegoldia
113	V113	k__Bacteria;p__Firmicutes;c__Clostridia;o__Clostridiales;f__[Tissierellaceae];g__Parvimonas
114	V114	k__Bacteria;p__Firmicutes;c__Clostridia;o__Clostridiales;f__[Tissierellaceae];g__Peptoniphilus
115	V115	k__Bacteria;p__Firmicutes;c__Clostridia;o__Clostridiales;f__[Tissierellaceae];g__WAL_1855D
116	V116	k__Bacteria;p__Firmicutes;c__Clostridia;o__SHA-98;f__;g__
117	V117	k__Bacteria;p__Firmicutes;c__Erysipelotrichi;o__Erysipelotrichales;f__Erysipelotrichaceae;g__
118	V118	k__Bacteria;p__Firmicutes;c__Erysipelotrichi;o__Erysipelotrichales;f__Erysipelotrichaceae;g__Allobaculum
119	V119	k__Bacteria;p__Firmicutes;c__Erysipelotrichi;o__Erysipelotrichales;f__Erysipelotrichaceae;g__Bulleidia
120	V120	k__Bacteria;p__Firmicutes;c__Erysipelotrichi;o__Erysipelotrichales;f__Erysipelotrichaceae;g__Catenibacterium
121	V121	k__Bacteria;p__Firmicutes;c__Erysipelotrichi;o__Erysipelotrichales;f__Erysipelotrichaceae;g__Coprobacillus
122	V122	k__Bacteria;p__Firmicutes;c__Erysipelotrichi;o__Erysipelotrichales;f__Erysipelotrichaceae;g__Holdemania
123	V123	k__Bacteria;p__Firmicutes;c__Erysipelotrichi;o__Erysipelotrichales;f__Erysipelotrichaceae;g__[Eubacterium]
124	V124	k__Bacteria;p__Firmicutes;c__Erysipelotrichi;o__Erysipelotrichales;f__Erysipelotrichaceae;g__cc_115
125	V125	k__Bacteria;p__Fusobacteria;c__Fusobacteriia;o__Fusobacteriales;f__Fusobacteriaceae;Other
126	V126	k__Bacteria;p__Fusobacteria;c__Fusobacteriia;o__Fusobacteriales;f__Fusobacteriaceae;g__Cetobacterium
127	V127	k__Bacteria;p__Fusobacteria;c__Fusobacteriia;o__Fusobacteriales;f__Fusobacteriaceae;g__Fusobacterium
128	V128	k__Bacteria;p__Fusobacteria;c__Fusobacteriia;o__Fusobacteriales;f__Leptotrichiaceae;g__Leptotrichia
129	V129	k__Bacteria;p__Fusobacteria;c__Fusobacteriia;o__Fusobacteriales;f__Leptotrichiaceae;g__Sneathia
130	V130	k__Bacteria;p__Lentisphaerae;c__[Lentisphaeria];o__Victivallales;f__Victivallaceae;g__
131	V131	k__Bacteria;p__Planctomycetes;c__Phycisphaerae;o__Phycisphaerales;f__;g__
132	V132	k__Bacteria;p__Planctomycetes;c__Planctomycetia;o__Gemmatales;f__Gemmataceae;g__Gemmata
133	V133	k__Bacteria;p__Proteobacteria;c__Alphaproteobacteria;o__;f__;g__
134	V134	k__Bacteria;p__Proteobacteria;c__Alphaproteobacteria;o__Caulobacterales;f__Caulobacteraceae;g__
135	V135	k__Bacteria;p__Proteobacteria;c__Alphaproteobacteria;o__RF32;f__;g__
136	V136	k__Bacteria;p__Proteobacteria;c__Alphaproteobacteria;o__Rhizobiales;f__Beijerinckiaceae;g__
137	V137	k__Bacteria;p__Proteobacteria;c__Alphaproteobacteria;o__Rhizobiales;f__Bradyrhizobiaceae;g__
138	V138	k__Bacteria;p__Proteobacteria;c__Alphaproteobacteria;o__Rhizobiales;f__Hyphomicrobiaceae;g__Rhodoplanes
139	V139	k__Bacteria;p__Proteobacteria;c__Alphaproteobacteria;o__Rhodobacterales;f__Hyphomonadaceae;g__
140	V140	k__Bacteria;p__Proteobacteria;c__Alphaproteobacteria;o__Rhodospirillales;f__Acetobacteraceae;g__
141	V141	k__Bacteria;p__Proteobacteria;c__Alphaproteobacteria;o__Rickettsiales;f__;g__
142	V142	k__Bacteria;p__Proteobacteria;c__Alphaproteobacteria;o__Rickettsiales;f__mitochondria;Other
143	V143	k__Bacteria;p__Proteobacteria;c__Alphaproteobacteria;o__Sphingomonadales;f__Sphingomonadaceae;g__
144	V144	k__Bacteria;p__Proteobacteria;c__Alphaproteobacteria;o__Sphingomonadales;f__Sphingomonadaceae;g__Blastomonas
145	V145	k__Bacteria;p__Proteobacteria;c__Alphaproteobacteria;o__Sphingomonadales;f__Sphingomonadaceae;g__Novosphingobium
146	V146	k__Bacteria;p__Proteobacteria;c__Alphaproteobacteria;o__Sphingomonadales;f__Sphingomonadaceae;g__Sphingomonas
147	V147	k__Bacteria;p__Proteobacteria;c__Alphaproteobacteria;o__Sphingomonadales;f__Sphingomonadaceae;g__Sphingopyxis
148	V148	k__Bacteria;p__Proteobacteria;c__Betaproteobacteria;o__Burkholderiales;f__Alcaligenaceae;Other
149	V149	k__Bacteria;p__Proteobacteria;c__Betaproteobacteria;o__Burkholderiales;f__Alcaligenaceae;g__
150	V150	k__Bacteria;p__Proteobacteria;c__Betaproteobacteria;o__Burkholderiales;f__Alcaligenaceae;g__Achromobacter
151	V151	k__Bacteria;p__Proteobacteria;c__Betaproteobacteria;o__Burkholderiales;f__Alcaligenaceae;g__Sutterella
152	V152	k__Bacteria;p__Proteobacteria;c__Betaproteobacteria;o__Burkholderiales;f__Burkholderiaceae;g__Burkholderia
153	V153	k__Bacteria;p__Proteobacteria;c__Betaproteobacteria;o__Burkholderiales;f__Burkholderiaceae;g__Lautropia
154	V154	k__Bacteria;p__Proteobacteria;c__Betaproteobacteria;o__Burkholderiales;f__Comamonadaceae;Other
155	V155	k__Bacteria;p__Proteobacteria;c__Betaproteobacteria;o__Burkholderiales;f__Comamonadaceae;g__
156	V156	k__Bacteria;p__Proteobacteria;c__Betaproteobacteria;o__Burkholderiales;f__Comamonadaceae;g__Alicycliphilus
157	V157	k__Bacteria;p__Proteobacteria;c__Betaproteobacteria;o__Burkholderiales;f__Comamonadaceae;g__Comamonas
158	V158	k__Bacteria;p__Proteobacteria;c__Betaproteobacteria;o__Burkholderiales;f__Comamonadaceae;g__Delftia
159	V159	k__Bacteria;p__Proteobacteria;c__Betaproteobacteria;o__Burkholderiales;f__Comamonadaceae;g__Rhodoferax
160	V160	k__Bacteria;p__Proteobacteria;c__Betaproteobacteria;o__Burkholderiales;f__Oxalobacteraceae;Other
161	V161	k__Bacteria;p__Proteobacteria;c__Betaproteobacteria;o__Burkholderiales;f__Oxalobacteraceae;g__
162	V162	k__Bacteria;p__Proteobacteria;c__Betaproteobacteria;o__Burkholderiales;f__Oxalobacteraceae;g__Janthinobacterium
163	V163	k__Bacteria;p__Proteobacteria;c__Betaproteobacteria;o__Burkholderiales;f__Oxalobacteraceae;g__Oxalobacter
164	V164	k__Bacteria;p__Proteobacteria;c__Betaproteobacteria;o__Burkholderiales;f__Oxalobacteraceae;g__Ralstonia
165	V165	k__Bacteria;p__Proteobacteria;c__Betaproteobacteria;o__Methylophilales;f__Methylophilaceae;g__Methylotenera
166	V166	k__Bacteria;p__Proteobacteria;c__Betaproteobacteria;o__Neisseriales;f__Neisseriaceae;g__
167	V167	k__Bacteria;p__Proteobacteria;c__Betaproteobacteria;o__Neisseriales;f__Neisseriaceae;g__Neisseria
168	V168	k__Bacteria;p__Proteobacteria;c__Betaproteobacteria;o__Rhodocyclales;f__Rhodocyclaceae;g__Methyloversatilis
169	V169	k__Bacteria;p__Proteobacteria;c__Betaproteobacteria;o__Rhodocyclales;f__Rhodocyclaceae;g__Sulfuritalea
170	V170	k__Bacteria;p__Proteobacteria;c__Betaproteobacteria;o__Rhodocyclales;f__Rhodocyclaceae;g__Zoogloea
171	V171	k__Bacteria;p__Proteobacteria;c__Deltaproteobacteria;o__Bdellovibrionales;f__Bacteriovoracaceae;g__
172	V172	k__Bacteria;p__Proteobacteria;c__Deltaproteobacteria;o__Desulfovibrionales;f__Desulfovibrionaceae;g__
173	V173	k__Bacteria;p__Proteobacteria;c__Deltaproteobacteria;o__Desulfovibrionales;f__Desulfovibrionaceae;g__Bilophila
174	V174	k__Bacteria;p__Proteobacteria;c__Deltaproteobacteria;o__Desulfovibrionales;f__Desulfovibrionaceae;g__Desulfovibrio
175	V175	k__Bacteria;p__Proteobacteria;c__Deltaproteobacteria;o__Syntrophobacterales;f__Syntrophobacteraceae;g__
176	V176	k__Bacteria;p__Proteobacteria;c__Epsilonproteobacteria;o__Campylobacterales;f__Campylobacteraceae;g__Arcobacter
177	V177	k__Bacteria;p__Proteobacteria;c__Epsilonproteobacteria;o__Campylobacterales;f__Campylobacteraceae;g__Campylobacter
178	V178	k__Bacteria;p__Proteobacteria;c__Gammaproteobacteria;o__Aeromonadales;f__Aeromonadaceae;g__
179	V179	k__Bacteria;p__Proteobacteria;c__Gammaproteobacteria;o__Aeromonadales;f__Succinivibrionaceae;g__
180	V180	k__Bacteria;p__Proteobacteria;c__Gammaproteobacteria;o__Aeromonadales;f__Succinivibrionaceae;g__Succinivibrio
181	V181	k__Bacteria;p__Proteobacteria;c__Gammaproteobacteria;o__Enterobacteriales;f__Enterobacteriaceae;Other
182	V182	k__Bacteria;p__Proteobacteria;c__Gammaproteobacteria;o__Enterobacteriales;f__Enterobacteriaceae;g__
183	V183	k__Bacteria;p__Proteobacteria;c__Gammaproteobacteria;o__Enterobacteriales;f__Enterobacteriaceae;g__Citrobacter
184	V184	k__Bacteria;p__Proteobacteria;c__Gammaproteobacteria;o__Enterobacteriales;f__Enterobacteriaceae;g__Enterobacter
185	V185	k__Bacteria;p__Proteobacteria;c__Gammaproteobacteria;o__Enterobacteriales;f__Enterobacteriaceae;g__Klebsiella
186	V186	k__Bacteria;p__Proteobacteria;c__Gammaproteobacteria;o__Enterobacteriales;f__Enterobacteriaceae;g__Morganella
187	V187	k__Bacteria;p__Proteobacteria;c__Gammaproteobacteria;o__Enterobacteriales;f__Enterobacteriaceae;g__Plesiomonas
188	V188	k__Bacteria;p__Proteobacteria;c__Gammaproteobacteria;o__Enterobacteriales;f__Enterobacteriaceae;g__Proteus
189	V189	k__Bacteria;p__Proteobacteria;c__Gammaproteobacteria;o__Enterobacteriales;f__Enterobacteriaceae;g__Providencia
190	V190	k__Bacteria;p__Proteobacteria;c__Gammaproteobacteria;o__Enterobacteriales;f__Enterobacteriaceae;g__Trabulsiella
191	V191	k__Bacteria;p__Proteobacteria;c__Gammaproteobacteria;o__Pasteurellales;f__Pasteurellaceae;g__Actinobacillus
192	V192	k__Bacteria;p__Proteobacteria;c__Gammaproteobacteria;o__Pasteurellales;f__Pasteurellaceae;g__Aggregatibacter
193	V193	k__Bacteria;p__Proteobacteria;c__Gammaproteobacteria;o__Pasteurellales;f__Pasteurellaceae;g__Haemophilus
194	V194	k__Bacteria;p__Proteobacteria;c__Gammaproteobacteria;o__Pseudomonadales;f__Moraxellaceae;g__Acinetobacter
195	V195	k__Bacteria;p__Proteobacteria;c__Gammaproteobacteria;o__Pseudomonadales;f__Moraxellaceae;g__Enhydrobacter
196	V196	k__Bacteria;p__Proteobacteria;c__Gammaproteobacteria;o__Pseudomonadales;f__Pseudomonadaceae;g__
197	V197	k__Bacteria;p__Proteobacteria;c__Gammaproteobacteria;o__Pseudomonadales;f__Pseudomonadaceae;g__Pseudomonas
198	V198	k__Bacteria;p__Proteobacteria;c__Gammaproteobacteria;o__Vibrionales;f__Vibrionaceae;g__Vibrio
199	V199	k__Bacteria;p__Proteobacteria;c__Gammaproteobacteria;o__Xanthomonadales;f__Xanthomonadaceae;g__
200	V200	k__Bacteria;p__Proteobacteria;c__Gammaproteobacteria;o__Xanthomonadales;f__Xanthomonadaceae;g__Stenotrophomonas
201	V201	k__Bacteria;p__Synergistetes;c__Synergistia;o__Synergistales;f__Dethiosulfovibrionaceae;g__Pyramidobacter
202	V202	k__Bacteria;p__Synergistetes;c__Synergistia;o__Synergistales;f__Synergistaceae;Other
203	V203	k__Bacteria;p__Synergistetes;c__Synergistia;o__Synergistales;f__Synergistaceae;g__
204	V204	k__Bacteria;p__TM7;c__TM7-3;o__;f__;g__
205	V205	k__Bacteria;p__TM7;c__TM7-3;o__CW040;f__;g__
206	V206	k__Bacteria;p__TM7;c__TM7-3;o__CW040;f__F16;g__
207	V207	k__Bacteria;p__TM7;c__TM7-3;o__I025;f__Rs-045;g__
208	V208	k__Bacteria;p__Tenericutes;c__Mollicutes;o__RF39;f__;g__
209	V209	k__Bacteria;p__Verrucomicrobia;c__Opitutae;o__[Cerasicoccales];f__[Cerasicoccaceae];g__
210	V210	k__Bacteria;p__Verrucomicrobia;c__Verrucomicrobiae;o__Verrucomicrobiales;f__Verrucomicrobiaceae;g__Akkermansia

## Sheet: S1F
Supplementary Table S1F. Baseline clinical characteristics between LCD_MG and LCD_DG
	LCD_MG (n=12)	LCD_DG (n=14)	p-Value
Female/male	10/2	12/2
Age [year]	40.33(±10.10)	33.36(±5.90)	0.039
BMI [kg m-2]	29.53(±4.01)	31.21(±2.63)	0.215
BMR [kcal]	1511.84(±239.57)	1480.01(±89.64)	0.648
Waist [cm]	94.83(±12.98)	93.81(±6.10)	0.797
WHR [ratio]	0.91(±0.06)	0.89(±0.05)	0.558
BFR [%]	34.53(±5.78)	38.24(±3.86)	0.063
VFA [cm2]	124.07(±47.18)	120.21(±28.79)	0.800
LBM [kg]	52.87(±11.24)	48.24(±4.22)	0.166
FPG [mg dL-1]	92.75(±8.60)	89.29(±9.57)	0.354
HOMA-IR	3.79(±2.07)	3.39(±1.45)	0.581
Insulin [mIU L-1]	16.63(±9.11)	15.23(±5.82)	0.649
TG [mg dL-1]	121.68(±36.07)	105.37(±26.41)	0.224
T_Chol [mg dL-1]	191.26(±35.62)	181.59(±24.96)	0.441
HDL-C [mg dL-1]	46.01(±10.07)	50.98(±13.35)	0.333
LDL-C [mg dL-1]	119.35(±27.61)	113.24(±24.72)	0.575
ALT [IU L-1]	20.8(±8.27)	22.94(±11.84)	0.615
AST [IU L-1]	21.34(±11.08)	17.99(±3.53)	0.354
Urea [mg dL-1]	14.04(±2.61)	12.58(±3.38)	0.253
Cr [mg dL-1]	0.78(±0.16)	0.76(±0.13)	0.670
UA [mg dL-1]	6.89(±1.68)	5.85(±1.75)	0.745

## Sheet: S1G
Supplementary Table S1G. Baseline clinical characteristics between ND_MG and ND_DG.
	NDs_MG (n=11)	NDs_DG (n=14)	p-Value
Female/male	9/2	7/7
Age [year]	32.91(±9.15)	38.07(±7.01)	0.123
BMI [kg m-2]	29.20(±2.65)	28.14(±1.32)	0.243
BMR [kcal]	1464.67(±211.74)	1523.13(±199.25)	0.486
Waist [cm]	90.95(±10.03)	91.01(±6.89)	0.986
WHR [ratio]	0.86(±0.04)	0.88(±0.05)	0.356
BFR [%]	34.51(±3.93)	32.14(±4.16)	0.161
VFA [cm2]	103.11(±23.55)	105.09(±28.60)	0.855
LBM [kg]	50.00(±9.69)	50.30(±10.55)	0.942
FPG [mg dL-1]	93.75(±10.97)	93.35(±11.11)	0.935
HOMA-IR	3.62(±1.44)	4.71(±5.01)	0.498
Insulin [mIU L-1]	15.55(±5.44)	16.91(±18.58)	0.817
TG [mg dL-1]	132.09(±72.33)	144.15(±104.37)	0.750
T_Chol [mg dL-1]	183.67(±30.27)	194.60(±48.11)	0.521
HDL-C [mg dL-1]	49.72(±8.45)	43.94(±6.36)	0.069
LDL-C [mg dL-1]	118.64(±28.51)	115.92(±42.24)	0.858
ALT [IU L-1]	21.13(±12.57)	27.86(±27.07)	0.46
AST [IU L-1]	19.46(±8.30)	21.47(±11.81)	0.646
Urea [mg dL-1]	13.02(±1.29)	13.90(±2.59)	0.324
Cr [mg dL-1]	0.74(±0.13)	0.83(±0.25)	0.305
UA [mg dL-1]	6.84(±1.94)	6.28(±1.54)	0.441

## Sheet: S1H
Supplementary Table S1H. Changes in clinical characteristics between LCD_MG and LCD_DG
	LCD_MG (n=12)	LCD_DG (n=14)	p-Value
Female/male	10/2	12/2
Age [year]	40.33(±10.10)	33.36(±5.90)	0.039
BMI [kg m-2]	-1.44±0.62	-2.75(±1.34)	0.005
BMR [kcal]	-49.53(±22.6)	-87.96(±48.03)	0.018
Waist [cm]	-2.73(±1.11)	-7.05(±3.21)	<0.001
WHR [ratio]	-0.01(±0.01)	-0.04(±0.02)	<0.001
BFR [%]	-1.18(±0.84)	-3.28(±1.94)	0.002
VFA [cm2]	-8.39(±4.92）	-25.83(±12.33)	<0.001
LBM [kg]	-1.97(±1.00)	-2.26(±1.76)	0.618
FPG [mg dL-1]	2.89(±8.21)	-5.10(±8.76)	0.028
HOMA-IR	-0.28(±2.3)	-1.31(±1.41)	0.187
Insulin [mIU L-1]	-2.13(±8.91)	-5.04(±6.70)	0.362
TG [mg dL-1]	-27.27(±23.67)	-33.73(±24.68)	0.224
T_Chol [mg dL-1]	14.01(±40.77)	2.15(±38.98)	0.478
HDL-C [mg dL-1]	1.81(±5.49)	-1.84(±6.72)	0.171
LDL-C [mg dL-1]	5.64(±33.94)	6.45(±31.97)	0.953
ALT [IU L-1]	-2.83(±4.90)	-7.39(±9.26)	0.171
AST [IU L-1]	-3.82(±5.24)	-3.68(±3.35)	0.936
Urea [mg dL-1]	3.04(±3.56)	1.21(±4.94)	0.314
Cr [mg dL-1]	-0.01(±0.83)	-0.06(±0.07)	0.108
UA [mg dL-1]	6.89(±1.68)	5.85(±1.75)	0.260

## Sheet: S1I
Supplementary Table S1I. Clinical characteristics at baseline stage v.s.end stage in LCD_MG and LCD_DG
	LCDs_MG (n=12)			LCD_DG (n=14)
	Baseline stage	End stage	P-Value	Baseline stage	End stage	P-Value
Female/male	10/2			12/2
Age [year]	40.33(±10.10)			33.36(±5.90)		0.0386
BMI [kg m-2]	29.53(±4.01)	28.09(±4.02)	<0.001	31.21(±2.63)	28.46(±3.17)	<0.001
BMR [kcal]	1511.84(±239.57)	1462.31(±232.51)	<0.001	1480.01(±89.64)	1392.05(±81.74)	<0.001
Waist [cm]	94.83(±12.98)	92.09(±12.84)	0.002	93.81(±6.10)	86.76(±4.99)	<0.001
WHR [ratio]	0.91(±0.06)	0.90(±0.05)	0.015	0.89(±0.05)	0.85(±0.05)	<0.001
BFR [%]	34.53(±5.78)	33.36(±6.23)	0.001	38.24(±3.86)	34.96(±5.57)	<0.001
VFA [cm2]	124.07(±47.18)	115.68(±47.92)	0.001	120.21(±28.79)	94.39(±26.39)	<0.001
LBM [kg]	52.87(±11.24)	50.9(±10.63)	<0.001	48.24(±4.22)	45.99(±3.51)	<0.001
FPG [mg dL-1]	92.75(±8.60)	95.64(±12.05)	0.248	89.29(±9.57)	84.20(±9.87)	0.058
HOMA-IR	3.79(±2.07)	3.51(±1.70)	0.678	3.39(±1.45)	2.08(±0.78)	0.006
Insulin [mIU L-1]	16.63(±9.11)	14.51(±5.06)	0.426	15.23(±5.82)	10.19(±4.26)	0.019
TG [mg dL-1]	121.68(±36.07)	94.41(±20.39)	0.009	105.37(±26.41)	71.64(±22.76)	<0.001
T_Chol [mg dL-1]	191.26(±35.62)	205.27(±26.39)	0.305	181.59(±24.96)	183.74(±36.82)	0.84
HDL-C [mg dL-1]	46.01(±10.07)	47.83(±13.43)	0.323	50.98(±13.35)	49.13(±11.42)	0.323
LDL-C [mg dL-1]	119.35(±27.61)	124.99(±41.42)	0.612	113.24(±24.72)	119.69(±40.78)	0.464
ALT [IU L-1]	20.8(±8.27)	18.23(±8.26)	0.101	22.94(±11.84)	15.56(±8.84)	0.011
AST [IU L-1]	21.34(±11.08)	17.86(±6.51)	0.048	17.99(±3.53)	14.31(±3.24)	0.001
Urea [mg dL-1]	14.04(±2.61)	17.07(±4.49)	0.018	12.58(±3.38)	13.8(±3.57)	0.376
Cr [mg dL-1]	0.78(±0.16)	0.77(±0.16)	0.757	0.76(±0.13)	0.70(±0.15)	0.007
UA [mg dL-1]	6.89(±1.68)	6.15(±1.29)	0.161	5.85(±1.75)	4.84(±1.40)	0.001

[truncated: 9 more sheets: S1J, S1K, S1L, S1M, S1N, S1O, S1P, S1Q, S1R]
